# Supplementary material for: A systematic screen of conserved Ralstonia solanacearum effectors reveals the role of RipAB, a nuclear‐localized effector that suppresses immune responses in potato
Source: Mol Plant Pathol. 2019 Jan 9;20(4):547–61. doi: 10.1111/mpp.12774 (PMC6637881; doi:10.1111/mpp.12774)
Supplement: Supplementary file 15 — Table S1 Strains and plasmids. [file MPP-20-547-s015.xlsx]

## Sheet: strains and plasmids
Strains used in this study
strains	genotype and characteristics	source or reference
S.cerevisiae BY4741	MATa his3Δ1 leu2Δ0 met15Δ0 ura3Δ0	Research genetic
R.solanacearum
UW551	Wild-type geranium isolate; phylotypeIIB, sequevar1	Swanson JK, Yao J, Tans-Kersten J, Allen C. 2005. Behavior of Ralstonia solanacearum race 3 biovar 2 during latent and active infection of geranium. Phytopathology 95:136–146.
ΔRipAB	UW551 ΔRipAB::Spcr	this study
ΔRipAB::RipAB	UW551 ΔRipAB::Kmr::RipAB	this study
ΔRipA5	UW551 ΔRipA5::Spcr	this study
ΔRipAC	UW551 ΔRipAC::Spcr	this study
ΔRipAD	UW551 ΔRipAD::Spcr	this study
ΔRipAE	UW551 ΔRipAE::Spcr	this study
ΔRipAJ	UW551 ΔRipAJ::Spcr	this study
ΔRipAM	UW551 ΔRipAM::Spcr	this study
ΔRipAN	UW551 ΔRipAN::Spcr	this study
ΔRipBH	UW551 ΔRipBH::Spcr	this study
ΔRipG2	UW551 ΔRipG2::Spcr	this study
ΔRipF2	UW551 ΔRipF2::Spcr	this study
ΔRipG6	UW551 ΔRipG6::Spcr	this study
ΔRipG7	UW551 ΔRipG7::Spcr	this study
ΔRipH1	UW551 ΔRipH1::Spcr	this study
ΔRipR	UW551 ΔRipR::Spcr	this study
ΔRipO1	UW551 ΔRipO1::Spcr	this study
ΔRipTPS	UW551 ΔRipTPS::Spcr	this study
ΔRipAP	UW551 ΔRipAP::Spcr	this study
ΔHrcV	UW551 ΔHrcV::Spcr	this study
ΔHrpG	UW551 ΔHrpG::Spcr	this study
uw551(psbA::GUS)	uw551 psbA::GUS	this study
uw551(pAB::GUS)	uw551 pAB::GUS	this study
UW551(pABsscyaA)	UW551 pAB::SS::cyaA	this study
UW552(pABcyaA)	UW551 pAB:cyaA	this study
A.tumefaciens
GV3101	Gmr Rifr	Hellens RP, Edwards EA, Leyland NR, Bean S, Mullineaux PM. 2000. pGreen: a versatile and flexible binary Ti vector for Agrobacteriummediated plant transformation. Plant Mol. Biol. 42:819–832
LBA4404	Gmr Rifr	Hellens RP, Edwards EA, Leyland NR, Bean S, Mullineaux PM. 2000. pGreen: a versatile and flexible binary Ti vector for Agrobacteriummediated plant transformation. Plant Mol. Biol. 42:819–833
Plasmids used in this study
Plasmids	Construct	Reference or source
pyes2	yeast expression vector	purchased from Invitrogen (The Netherlands)
peasy-blunt3	entry vector	purchased from Transgene (China)
pk7wg2	transient expression vector	purchased from Invitrogen (The Netherlands)
ph7lic10.0	transient expression vector	Zhong C, Ren Y, Qi Y, et al. PAMP-responsive ATL gene StRFP1 and its orthologue NbATL60 positively regulate Phytophthora infestans resistance in potato and Nicotiana benthamiana[J]. Plant Science, 2018, 270: 47-57.
pyes-RipA5	PGAL::RipA5	this study
pyes-RipAB	PGAL::RipAB	this study
pyes-RipAN	PGAL::RipAN	this study
pyes-RipAV	PGAL::RipAV	this study
pyes-RipD	PGAL::RipD	this study
pyes-RipBH	PGAL::RipBH	this study
pyes-RipV1	PGAL::RipV1	this study
pyes-RipAY	PGAL::RipAY	this study
pyes-EGFP	PGAL::EGFP	this study
peasy-ΔRipAB	peasy-ΔRipAB::Smr	this study
peasy-ΔRipA5	peasy-ΔRipA5::Smr	this study
peasy-ΔRipAC	peasy-ΔRipAC::Smr	this study
peasy-ΔRipAD	peasy-ΔRipAD::Smr	this study
peasy-ΔRipAE	peasy-ΔRipAE::Smr	this study
peasy-ΔRipAJ	peasy-ΔRipAJ::Smr	this study
peasy-ΔRipAM	peasy-ΔRipAM::Smr	this study
peasy-ΔRipAN	peasy-ΔRipAN::Smr	this study
peasy-ΔRipBH	peasy-ΔRipBH::Smr	this study
peasy-ΔRipG2	peasy-ΔRipG2::Smr	this study
peasy-ΔRipF2	peasy-ΔRipF2::Smr	this study
peasy-ΔRipG6	peasy-ΔRipG6::Smr	this study
peasy-ΔRipG7	peasy-ΔRipG7::Smr	this study
peasy-ΔRipH1	peasy-ΔRipH1::Smr	this study
peasy-ΔRipR	peasy-ΔRipR::Smr	this study
peasy-ΔRipO1	peasy-ΔRipO1::Smr	this study
peasy-ΔRipTPS	peasy-ΔRipTPS::Smr	this study
peasy-ΔRipAP	peasy-ΔRipAP::Smr	this study
peasy-ΔHrcV	peasy-ΔHrcV::Smr	this study
peasy-ΔHrpG	peasy-ΔHrpG::Smr	this study
Ph7c10.0-AB	P35S::FLAG:RipAB	this study
Ph7c10.0-BH	P35S::FLAG:RipBH	this study
Ph7c10.0-F2	P35S::FLAG:RipF2	this study
Ph7c10.0-V1	P35S::FLAG:RipV1	this study
Ph7c10.0-ABΔNLS	P35S::FLAG:RipABΔNLS	this study
pk7wg2-RipAB	P35S::GFP:RipAB	this study
pk7wg2-RipABΔNLS	P36S::RipABΔNLS	this study
pABsscyaA	UW551 pAB::SS::cyaA	this study
pABcyaA	UW552 pAB::cyaA	this study
