# Supplementary material for: A systematic screen of conserved Ralstonia solanacearum effectors reveals the role of RipAB, a nuclear‐localized effector that suppresses immune responses in potato
Source: Mol Plant Pathol. 2019 Jan 9;20(4):547–61. doi: 10.1111/mpp.12774 (PMC6637881; doi:10.1111/mpp.12774)
Supplement: Supplementary file 16 — Table S2 List of primers used for quantitative polymerase chain reaction (qPCR) analysis and mutant construction. [file MPP-20-547-s016.xlsx]

## Sheet: Sheet1
Primer	Sequence
Quantitative RT-PCR
qRT_StPR1-1	AGGTAGTCTGGCGTGATTCG
qRT_StPR1-2	AAGGCCGGTTGTTGATCTTC
qRT_StCMLe8-1	TCCTCTTCCAACAAAGGCGG
qRT_StCMLe8-2	CGCTTGAACGAGATCGGAGT
qRT_StCDPK2-1	GTGGCAGCAAAGATCACAAGC
qRT_StCDPK2-2	TTGCTCCTGGAAGAAGACACA
qRT_StCML19a-1	CAACAACAAACACAAGAGCTACTAC
qRT_StCML19a-2	TACCGCCTTTACGCACTTCC
qRT_StCML19b-1	GTTAGTTTCTGTTTCCACGGCTG
qRT_StCML19b-2	TACCCTCTCTAACTCGCCACT
qRT_StCNGC-1	TGCTTCCTCGACTCTTCCCT
qRT_StCNGC-2	CGTCTAAATTGGGCTGCGAC
qRT_StCML19c-1	GTTGAAGCTCCTCGGCTGAT
qRT_StCML19c-2	TGACACCCGCAAGAAGATGA
qRT_StWRKY26-1	CTTCACAATCAGTTCAAAACCTTGC
qRT_StWRKY26-2	GCCTCGGGTTCATTTTCTCC
qRT_StCML-cast-1	CCTCATCGTCGTTCCGTCTC
qRT_StCML-cast-2	ATCGGCGTCTAATCCAAGCA
qRT_StCML23-1	CGGCGAGGATGAAGGAAGTC
qRT_StCML23-2	TCGTTTTAGTGCCGAGAGCC
qRT_StCDPK1-1	GGTTCTTCCCATTGCGGTTG
qRT_StCDPK1-2	GCATCTGGCGTACAACTATTGC
qRT_StCML5-1	TCGGTTCGCTTTACCAGACC
qRT_StCML5-2	AGCCCTAACGATGCGAGAAC
qRT_StCML24-1	CTCTCTATCGGAGCTTGGCG
qRT_StCML24-2	ATTCAGCCGCCGTGATTTTG
qRT_StCML3-1	GCTAAAACAGGGACGAACGG
qRT_StCML3-2	CCACCTCCTCTCATCATCTGC
qRT_StHSP83-1	CACTTCTCTGTTGAGGGGCA
qRT_StHSP83-2	ATCTTCTTGCGGGTGCCAAA
qRT_StWRKY26-1	TCAGTTCAAAACCTTGCTTACTCC
qRT_StWRKY26-2	CTTTGCCTCGGGTTCATTTTCTC
qRT_StHSP83L-1	AAGCCGGTGGTTCATTCACT
qRT_StHSP83L-2	CCCTCCTCGTCTTTCTTGGG
qRT_StCML19b-1	AGGTTATCGGATTCTGATGGGGAC
qRT_StCML19b-2	CTTCCTCCATTCCTTCCATCAGC
Virus-induced gene silencing (VIGS) assays
VIGS_Nbndr-1	tctgtgagtaaggttaccgaattcCTTACCTGCCCTTAACAACTCTG
VIGS-Nbndr-2	acgcgtgagctcggtaccggatccCTTCTGTGCGCTTGATTTACC
VIGS-NbHSP90-1	tctgtgagtaaggttaccgaattcCACCATTACAGCTACCACCAG
VIGS-NbHSP90-2	acgcgtgagctcggtaccggatccGCCAATATAATGCCATGCGC
VIGS-NbSGT1-1	tctgtgagtaaggttaccgaattcGGACAGCAGGAGATGTAAATGC
VIGS-NbSGT1-2	acgcgtgagctcggtaccggatccCTCTGTAAGGACAAGTACAGATGC
VIGS-NbBAK1-1	tctgtgagtaaggttaccgaattcGGCTGTATCAACGATGTTAAGC
VIGS-NbBAK1-2	acgcgtgagctcggtaccggatccCTCTCCCCTATCTGCTCTTTAG
VIGS-NbEDS1-1	tctgtgagtaaggttaccgaattcGCAGTTCTAGTTGGCTGCAAC
VIGS-NbEDS1-2	acgcgtgagctcggtaccggatccGGGATGGTCCAATTTGCTCtt
VIGS-NbMEKK2-1	tctgtgagtaaggttaccgaattcGAGCAATTCCACTACAGATTCACC
VIGS-NbMEKK2-2	acgcgtgagctcggtaccggatccATAATGGAGCGCCAGAGTTC
VIGS-NbGFP-1	tctgtgagtaaggttaccgaattcGGTCTTGTGATGGCTATTCCG
VIGS-NbGFP-2	acgcgtgagctcggtaccggatccCATTGTTGGTCCAGAGTACGG
Mutagenesis of R. solanacearum
KO_ hrcV-1	CGTTGATGACGCTCAAGCAGAC
KO_ hrcV-2	gcctttcttgttccggtgttaaCGGTCAGGATCAGTGTTGGG
KO_ hrcV-3	ttgtctcttgctggtgttcgaaCGTGTATTCGTTCCAGGAGCTTG
KO_ hrcV-4	GAGATGCAGTTGCCAGTCGTCC
KO_ ripA2-1	ATGTTGAGAACGAGTATGGTGAG
KO_ ripA2-2	gcctttcttgttccggtgttaaCATGGCGCAACCTTGAACAGGCTC
KO_ ripA2-3	ttgtctcttgctggtgttcgaaGCGACCTGGAATTGATGGACGATC
KO_ ripA2-4	GACATCTTCAATCCGGTCTACG
KO_ ripA5_1-1	GAACTTCGTCAGCAGCCAGA
KO_ ripA5_1-4	GCCGCCATGTAGTCGTCTAT
KO_ ripAB-1	AGAAGGACATCCTCAACATCATC
KO_ ripAB-2	gcctttcttgttccggtgttaaGTCGTTGACCTGCTGCGACTGC
KO_ ripAB-3	ttgtctcttgctggtgttcgaaGACGACGACTGATCGTTCGGATG
KO_ ripAB-4	CAAGGTCTCCAGCAAGAACAG
KO_ ripAC-1	CAGATGATGCAGCAAGGC
KO_ ripAC-2	gcctttcttgttccggtgttaaGAAGGATAGGCATGAGCGTCAGG
KO_ ripAC-3	ttgtctcttgctggtgttcgaaGTCCGTCGAGGCAGCGTTGATC
KO_ ripAC-4	CAACGGCACCAACACCAT
KO_ ripAD-1	GAGGCGGTCTTGTAGATGTC
KO_ ripAD-2	gcctttcttgttccggtgttaaCAGCCTATCAGCAGGATGTGC
KO_ ripAD-3	ttgtctcttgctggtgttcgaaGCTGGTCAACGATCCGCAGCTC
KO_ ripAD-4	GCGTACACCATCGTCACAA
KO_ ripAI-1	ACAAGAGGTGTCAGCCTGAAG
KO_ ripAI-2	gcctttcttgttccggtgttaaGGTGTGCGTTTGGAGGTGAGG
KO_ ripAI-3	ttgtctcttgctggtgttcgaaCGCATCCTGGATCTGCTATCGC
KO_ ripAI-4	AGCGCCGGTCCATAGTCTT
KO_ ripAL-1	GAGGCGTCATGCGTTATCAG
KO_ ripAL-4	CCATACAGTGCGTCCATTGC
KO_ ripAM-1	TTGGCATCGCAGGACATC
KO_ ripAM-2	gcctttcttgttccggtgttaaGATGAGCATGTGCATGGGCGTG
KO_ ripAM-3	ttgtctcttgctggtgttcgaaGAGGTTCTCGTCAGTGTTGTG
KO_ ripAM-4	GCACTTCACCTACGACGAA
KO_ ripAO-1	TCCCTTGATGACGGCAATCTC
KO_ ripAO-2	gcctttcttgttccggtgttaaCATCTCACAATGTGAAGCGTG
KO_ ripAO-3	ttgtctcttgctggtgttcgaaCCAGTCAGATCGCTCAGATCG
KO_ ripAO-4	GAACTCGCCCAACTTCCACAT
KO_ ripAQ-1	CGGCTACAACCAGAAGATCC
KO_ ripAQ-2	gcctttcttgttccggtgttaaGCATGGCGATGCACCTCATGTC
KO_ ripAQ-3	ttgtctcttgctggtgttcgaaGCAGCTTCAGCGTGTCGATCTC
KO_ ripAQ-4	CGCTACAAGGAGGGCTACT
KO_ ripAR-1	CGCTGACGGACCAGATCAA
KO_ ripAR-2	gcctttcttgttccggtgttaaCGGCATGGTGAACAGGACGGC
KO_ ripAR-3	ttgtctcttgctggtgttcgaaGAAGCGGTCTGCCCGAAGCGC
KO_ ripAR-4	GCTTCACCACGACCGATTC
KO_ ripAT-1	GCTAGGCGAGGTGTGATAC
KO_ ripAT-2	gcctttcttgttccggtgttaaGATGTCGATGGCGTGATGGTC
KO_ ripAT-3	ttgtctcttgctggtgttcgaaGTTCGAGTGGTTCAGGTGGTG
KO_ ripAT-4	CGATGTGCTGCGTCTTCAT
KO_ ripAW-1	CGAGGCTGGCATTGAAGAGG
KO_ ripAW-2	gcctttcttgttccggtgttaaCATATCGAGCGGCGTGGGTG
KO_ ripAW-3	ttgtctcttgctggtgttcgaaCGCATCGGTGTTCGATCGG
KO_ ripAW-4	GCATGGCTCCAGTCAACGAA
KO_ ripAY-1	ACACATCAATCCGCCGTCAT
KO_ ripAY-2	gcctttcttgttccggtgttaaCATGGCTGGCACCGTCGATCG
KO_ ripAY-3	ttgtctcttgctggtgttcgaaCTGACGCCACTCGCCATTCTCTC
KO_ ripAY-4	TCATCAGCATCTGGAAGGTCTC
KO_ ripB-1	GATGTCATAGGCACTGTGGATG
KO_ ripB-2	gcctttcttgttccggtgttaaCGCCATAGTCTGACGAGTTGCCG
KO_ ripB-3	ttgtctcttgctggtgttcgaaCTCACTTGCGGTAGTCGTACAC
KO_ ripB-4	TTACATGGCAATTCAGACGGTAG
KO_ ripBH-1	CTCAAGAAGCTGTCGCTGGAG
KO_ ripBH-4	TATACCAATCCGTCGCAAGCC
KO_ ripC1-1	AGCTCAACTTCGACGACAAG
KO_ ripC1-2	gcctttcttgttccggtgttaaATGTTGATCGGTCTCTCGGCATG
KO_ ripC1-3	ttgtctcttgctggtgttcgaaCTGACCAACGCCATCGCGTTCATG
KO_ ripC1-4	GCGGAGGAGTTCCAGATGT
KO_ ripd-1	CCTTCGGCGAAATCGACATCCTC
KO_ ripd-2	gcctttcttgttccggtgttaaGGATTGCGAATCGTGCCCGAG
KO_ ripd-3	ttgtctcttgctggtgttcgaaGCTGTCGCAGCGCATTGCCTAC
KO_ ripd-4	TGATCCTGTCGCGTGCCATCTC
KO_ ripE1-1	CGTGTTGCTGCATTGTGAGA
KO_ ripE1-2	gcctttcttgttccggtgttaaGCTCAGTGTGGGTTCGCGTACGC
KO_ ripE1-3	ttgtctcttgctggtgttcgaaCACGGAAAGCTGACGGTCGCC
KO_ ripE1-4	AAGGACAAGGCGTTCTGGTA
KO_ ripG4-1	GTGCTGGAGAAGATCGACCTC
KO_ ripG4-4	CGGTTGCGGTTGACATTGAG
KO_ ripG5-1	CTGACCGTGCTCAACATCTCC
KO_ ripG5-2	gcctttcttgttccggtgttaaCACGCCCAGTCTGCTCTGACACG
KO_ ripG5-3	ttgtctcttgctggtgttcgaaGCACTGAACATGCCGGTGAGTTTG
KO_ ripG5-4	ACCGCCTATCGTGGTTCAGC
KO_ ripG6-1	AATGGATCTACGGCGACGAA
KO_ ripG6-4	TTGAGTGTCTTGAGCGAAAGC
KO_ ripG7-1	TTAACCTGAGCCGTAACCAGAT
KO_ ripG7-2	gcctttcttgttccggtgttaaGTCGATGCGCTTGAACATCATC
KO_ ripG7-3	ttgtctcttgctggtgttcgaaCAACTTCATCCGAGACTCGTAC
KO_ ripG7-4	CTTCATCAGCTCGAACGCATTC
KO_ ripH1-1	TTGAAGGAGATCGCCATGAC
KO_ ripH1-2	gcctttcttgttccggtgttaaGTGTTCCTCTATGTCTGTGCGCCAG
KO_ ripH1-3	ttgtctcttgctggtgttcgaaGATGAGCGTCGCTGTCGTGCG
KO_ ripH1-4	CGACATAGCACTGGGTAATCA
KO_ ripH2-1	CGCTGGTAGTTGGTGAACAG
KO_ ripH2-2	gcctttcttgttccggtgttaaGGTTCCCTCCCGATGTTCGTTC
KO_ ripH2-3	ttgtctcttgctggtgttcgaaCTGATCGACAAATCGACCGCGGAT
KO_ ripH2-4	CGCCTGCCGAATTATTGGAT
KO_ ripH3-1	GGGCGAAGGATAGTGGATTTGT
KO_ ripH3-2	gcctttcttgttccggtgttaaGGATATTGCGTTCGTCGATACGTCC
KO_ ripH3-3	ttgtctcttgctggtgttcgaaCACGCCGGCCGATGGCGAGCA
KO_ ripH3-4	CACACGACACCCTCAAGAACAT
KO_ ripI_f1-1	TACCTGATCCTTGACTGACGAT
KO_ ripI_f1-4	TGTAACGAACCTTGCGATGAC
KO_ ripM-1	GCATGGATGTCGCACATGGA
KO_ ripM-2	gcctttcttgttccggtgttaaGAGCTGCTGCGTGACGACCAG
KO_ ripM-3	ttgtctcttgctggtgttcgaaCGAGCAGCCGGAAGTCTGACC
KO_ ripM-4	CTGTGGCTGGTCGCCTATCT
KO_ ripO1-1	TATCTTAAGCGGCACGGCATA
KO_ ripO1-4	GGCTGTATTGATACGTCCACTG
KO_ ripQ-1	TGGTCATCGCAAGGTTCGTTAC
KO_ ripQ-4	GTGTCGTGGCACTGGATCTTC
KO_ ripR-1	GATCAGATCGCCGTGTCCAG
KO_ ripR-4	GGTTGCTGTCCGAATCCTTG
KO_ ripTPS-1	GCTATCGCCAGTATGTCCATTC
KO_ ripTPS-4	TTCCATTCGCCGACTTCATTG
KO_ ripU-1	GCTGAAGACCGTGCTGAAGA
KO_ ripU-2	gcctttcttgttccggtgttaaCTGGACCTGAAGATGCGTGACATG
KO_ ripU-3	ttgtctcttgctggtgttcgaaGAACAGCTTGGCCACATGCATC
KO_ ripU-4	TACTTCCTGTTCGACCGCATC
KO_ ripV1-1	AGATCGTCCGCATCGTCGAG
KO_ ripV1-4	GAAGTCGTGCCAGAAGGTGTC
KO_ ripW-1	CAGTTGGCAGGTCTTCAATCC
KO_ ripW-2	gcctttcttgttccggtgttaaCAATCTGGATGGACATGACTGTCTC
KO_ ripW-3	ttgtctcttgctggtgttcgaaGGCACCAACAAGGTGAGCTACAAG
KO_ ripW-4	AGCACAAGCCGATCTGGATC
KO_ ripX-1	GGCTACTACACCGAGATCAC
KO_ ripX-2	gcctttcttgttccggtgttaaCCGACTGACATAGTGAATAACC
KO_ ripX-3	ttgtctcttgctggtgttcgaaGAGATCTCCCTATGAGCCACAG
KO_ ripX-4	CGATGGAATAGGCGTGGAA
KO_hrcv-1	GGTGATGACGCTCAAGCAGAC
KO_hrcv-4	ACCAGAGTTCGAGTTCGACATC
KO_hrpB-2	gcctttcttgttccggtgttaaGATGTTTCCCAGCATGGCAATGCTC
KO_hrpB-3	ttgtctcttgctggtgttcgaaCCGAAACCATCTGGCGCTGAG
KO_hrpG-2	gcctttcttgttccggtgttaaCCGTTTCATGCTGTGCCATCAC
KO_hrpG-3	ttgtctcttgctggtgttcgaaCCTGTCCATGCACCGATCGG
KO_ripA5_2-2	gcctttcttgttccggtgttaaCGACTGCAACACGCGCAACGC
KO_ripA5_2-3	ttgtctcttgctggtgttcgaaGTGTTCACGATCGGCACGTCGT
KO_ripA5-1-2	gcctttcttgttccggtgttaaGTCCGCGCCAGCATTGCTCGAC
KO_ripA5-1-3	ttgtctcttgctggtgttcgaaGCAGTTGTGGGAGGACTTCGCCG
KO_ripAA-1	GCATTCGTCTTGAGGTTGAG
KO_ripAA-2	gcctttcttgttccggtgttaaCTTGATTTCCTGTGTTTCTGGAGCG
KO_ripAA-3	ttgtctcttgctggtgttcgaaCGCGTAGTCAACCAAACCGCC
KO_ripAA-4	GTTGAAGTTGATGTCGGTCTC
KO_RipAB-1	TGCTGGAAGACCTGGTGAAG
KO_ripAB-2	gcctttcttgttccggtgttaaCCGACCTGATTTTGCTGTGGCTCATAG
KO_ripAB-3	ttgtctcttgctggtgttcgaaGCAGAAGATGCAGGAGGCCATGAAG
KO_RipAB-4	GCGATACTGGCTGAACATCTG
KO_ripAC-1	TCCGTCTTCGACTGATTCTCTTG
KO_ripAC-2	gcctttcttgttccggtgttaaGGGAACGCGGAATGATAGGCAT
KO_ripAC-3	ttgtctcttgctggtgttcgaaGAATCATCGGGCCAGCGCTGAG
KO_ripAC-4	CATCATCGACATCACCGAGACC
KO_ripAD-2	gcctttcttgttccggtgttaaACCGACTTCGTTGCCAGAGGCCCCG
KO_ripAD-3	ttgtctcttgctggtgttcgaaCGCGGGGCATCGCCCGCCGGGC
KO_ripAE-2	gcctttcttgttccggtgttaaGACCGGCGAAACGCGCGTTTTC
KO_ripAE-3	ttgtctcttgctggtgttcgaaCCATCGTGGCCGGACATCGATGC
KO_ripAI-2	gcctttcttgttccggtgttaaGATCGCGAGAGATTCAGGGAT
KO_ripAI-3	ttgtctcttgctggtgttcgaaCGGCACGGGTCAACCGGCCGCG
KO_ripAJ-2	gcctttcttgttccggtgttaaGGGCGTCGGAACGATGAAGCGTG
KO_ripAJ-3	ttgtctcttgctggtgttcgaaGACCGACCAGCCAGGCCGAAAG
KO_ripAL-2	gcctttcttgttccggtgttaaCTCGGTCAGCCGAGACAACGTGC
KO_ripAL-3	ttgtctcttgctggtgttcgaaGTCAACCGGTGCGATCCGGATGC
KO_ripAM-2	gcctttcttgttccggtgttaaGTCGGGCAGATGAGCATGAGCGTG
KO_ripAM-3	ttgtctcttgctggtgttcgaaCGCACGACGGACCGGTGAACGC
KO_ripAN-2	gcctttcttgttccggtgttaaCACCAGGTCGCTGAAGTGGCTG
KO_ripAN-3	ttgtctcttgctggtgttcgaaGCTCGAACTGATCCGCCAGACCC
KO_ripAP-2	gcctttcttgttccggtgttaaCTTTGAGCATGATGGCGCGACG
KO_ripAP-3	ttgtctcttgctggtgttcgaaGCGTCCTGAAGGTAGCAGCG
KO_ripAQ-1	GTTCCAGGTGTCGTCCAAGAT
KO_ripAQ-2	gcctttcttgttccggtgttaaCAGGTCCCATCCGACGGGGC
KO_ripAQ-3	ttgtctcttgctggtgttcgaaTACCGGTCCCCGGCCACCT
KO_ripAQ-4	CTACAAGCAGCGGTACAAGGA
KO_ripAR-2	gcctttcttgttccggtgttaaGTCGAAAGAGGGAAGGGAGAGGC
KO_ripAR-3	ttgtctcttgctggtgttcgaaTCAAACGCCAGGGGCGCCCC
KO_ripAS-2	gcctttcttgttccggtgttaaGGTCGGGATCAATCGCGGCGC
KO_ripAS-3	ttgtctcttgctggtgttcgaaGGCAGGCTGGCTGGTCGCATC
KO_ripAT-2	gcctttcttgttccggtgttaaTGTGCAGCGACGTGGGGCAGG
KO_ripAT-3	ttgtctcttgctggtgttcgaaCGATCGGGGCGGATCGGGTGG
KO_ripAV-2	gcctttcttgttccggtgttaaGGTGGTCACTACGTCCGGGATTCG
KO_ripAV-3	ttgtctcttgctggtgttcgaaGTGTTCATGCCGGGCATGCGC
KO_ripAY-2	gcctttcttgttccggtgttaaGGTGAGCACGATCGATCAGAAAGG
KO_ripAY-3	ttgtctcttgctggtgttcgaaCGGGTTCGGGGTTTGCCATGG
KO_ripB-1	CCACAGGTCTATGCTCTGAATA
KO_ripB-4	AGACGGTAGGAATCGTAGGT
KO_ripBH-2	gcctttcttgttccggtgttaaGTCGGAACGACGAACGGGCTCAG
KO_ripBH-3	ttgtctcttgctggtgttcgaaGTGCCCGCGCACCGCTTGG
KO_ripBI-2	gcctttcttgttccggtgttaaCGTCATTCTTGAAACGGTGGTCATGG
KO_ripBI-3	ttgtctcttgctggtgttcgaaCGCTCTACAAGCTGGGCGATTGCTTG
KO_ripC1-1	CCAGCAACAAGCACTACAACATCATCC
KO_ripC1-2	gcctttcttgttccggtgttaaGTTCCAGTGGTGAATCTAGGTTGGC
KO_ripC1-3	ttgtctcttgctggtgttcgaaCTCAGCATGCGGCATGAATCGC
KO_ripC1-4	ATGCACGTCGAGGCGCATTTCG
KO_ripD-1	GCATCGACATCCTCGTCAACAA
KO_ripD-2	gcctttcttgttccggtgttaaTATAAAAAATCAATTCGTTAATCGAGG
KO_ripD-3	ttgtctcttgctggtgttcgaaCGCCTGACGCGCGCAGCCCC
KO_ripD-4	AGATGGGCGTGCTGATGGAAG
KO_ripE1-1	GTTGTCGTGTTGCTGCATTGTG
KO_ripE1-4	CAACCATGCCGATGTCCTCAAG
KO_ripE2-2	gcctttcttgttccggtgttaaGCTCAATCCTGTTCGTTTTTTGAGGG
KO_ripE2-3	ttgtctcttgctggtgttcgaaCTGAGCGCCAGCAGACCGCTAC
KO_ripF1-1	GGACTTGGAGATGGCGATCA
KO_ripF1-4	GGATGTTCTGGATGAAGTGACTG
KO_ripF2-1	GCTGGTAGTTGGTGAACAGGA
KO_ripF2-2	gcctttcttgttccggtgttaaGTCTTGCTCCCTGAGTTGGGTGG
KO_ripF2-3	ttgtctcttgctggtgttcgaaCGTGCCCCGCTGCTGTCCG
KO_ripF2-4	ACTGCTGCTTCATCTGCGTTA
KO_ripG2-2	gcctttcttgttccggtgttaaGGCGCATGGTGTGTGGAAACG
KO_ripG2-3	ttgtctcttgctggtgttcgaaGGAGAACGTTCCGGAGTAACACCG
KO_ripG3-2	gcctttcttgttccggtgttaaTGCGCGTTCTGGATCCCATCCG
KO_ripG3-3	ttgtctcttgctggtgttcgaaGCGGCGCTGCGGCGTTCTCAC
KO_ripG4-2	gcctttcttgttccggtgttaaCATTGAGCGTCCTGGCTGCAAATC
KO_ripG4-3	ttgtctcttgctggtgttcgaaCACTGGCGACCAATACCACGCTG
KO_ripG5-1	CAACACCGCACTGACCAGAC
KO_ripG5-2	gcctttcttgttccggtgttaaCCACTCCAGTCTGTCCAGGAACG
KO_ripG5-3	ttgtctcttgctggtgttcgaaGTGACGATACAGCGCTGATCGG
KO_ripG5-4	TCCGTACCTCGACTTCCTGAA
KO_ripG7-1	CGCAATACCACGCTCAAGTC
KO_ripG7-2	gcctttcttgttccggtgttaaCGGCTCCGTTGCATGACCACGAC
KO_ripG7-3	ttgtctcttgctggtgttcgaaGGCGGGGCGGCAGTGTCCG
KO_ripG7-4	ACCGAGTCCACCGAGTACAG
KO_ripH1-1	ACCTCAACCATTTCGTGGAACA
KO_ripH1-2	gcctttcttgttccggtgttaaGTTCGCTGATCCGTCCTCCTGCCAT
KO_ripH1-3	ttgtctcttgctggtgttcgaaGCTGATACGATGCAGAAAACGTCGAC
KO_ripH1-4	ATGCCTGTCCTCAAGGAAGAAC
KO_ripJ-2	gcctttcttgttccggtgttaaGGTGAGAAATCTCTTAGGGGCGC
KO_ripJ-3	ttgtctcttgctggtgttcgaaGTTGATGATTCCGTCCTGCGCC
KO_ripL_f1-2	gcctttcttgttccggtgttaaGGTAAGAGGCATCCGTACACCCAT
KO_ripL_f1-3	ttgtctcttgctggtgttcgaaGACGCGTCGCTAGGGAAACGCT
KO_ripL_f2-2	gcctttcttgttccggtgttaaGGCAACAAGTGGTTCTGGAAGGAC
KO_ripL_f2-3	ttgtctcttgctggtgttcgaaCGTGCAAGCGGTGCGATGAGGAC
KO_ripM-1	GTTGGCACCTGAAGAATGTTGAA
KO_ripM-4	GTCTGTCCGAATCGCACCTC
KO_ripN-1	ATGGAGGTGGCGGTGGATGA
KO_ripN-2	gcctttcttgttccggtgttaaGATTCGACCTGCATCCATGTCGTG
KO_ripN-3	ttgtctcttgctggtgttcgaaGTTGAGCGATCTCACGATGCGTG
KO_ripN-4	TGTTGCCTGCGTTGCTTGTG
KO_ripO1-2	gcctttcttgttccggtgttaaGAGGCGTGCCTTGCAATGACGC
KO_ripO1-3	ttgtctcttgctggtgttcgaaCCGACCTCTTCTATCGGATGGTGTGC
KO_ripQ-2	gcctttcttgttccggtgttaaCCGAGACCGAGGCGAAAACGAC
KO_ripQ-3	ttgtctcttgctggtgttcgaaTGTGTGAAGCGTGAGGTTTGACGC
KO_ripR-2	gcctttcttgttccggtgttaaGTGCTCCATCACCCGGTTCACCG
KO_ripR-3	ttgtctcttgctggtgttcgaaGCGTGGAGAGCTTCAAGCGCAC
KO_ripS1-2	gcctttcttgttccggtgttaaGCAGCTCGAGATGGATGCTCAGC
KO_ripS1-3	ttgtctcttgctggtgttcgaaCGCATCGCACTGTGTCCCGAC
KO_ripTPS-2	gcctttcttgttccggtgttaaGGGTTGATGCGGAAGTCGTGTTAGGG
KO_ripTPS-3	ttgtctcttgctggtgttcgaaGTCTGATGCGCAATATCGAGACGGAG
KO_ripV1-2	gcctttcttgttccggtgttaaGATGGAACGCGCGAAGGCATG
KO_ripV1-3	ttgtctcttgctggtgttcgaaCGTCGCAAGGCAGCCGTTAG
KO_ripV2-2	gcctttcttgttccggtgttaaGCGGATAGTGTCAGAACGGTCCAATG
KO_ripV2-3	ttgtctcttgctggtgttcgaaTCGTGTGCAGGGTGCCCTCTTTC
KO_ripW-1	AGCTGGCAGGTCCTCAATCC
KO_ripW-2	gcctttcttgttccggtgttaaCTCGGATGAGGCGCGTAGCATC
KO_ripW-3	ttgtctcttgctggtgttcgaaGTGAGCTACAAGGCCTACTCGG
KO_ripW-4	CATCCACATCCGCACCGATT
KO_ripX-1	GTGATGCGCTACGAAGAACC
KO_ripX-4	GCCGATGGAAGATGTTCAGG
AB-GFP1	cggcatggacgagctgtacaagATGAGCCACAGCAAAATCAGGTC
AB-GFP2	ggatatcaccactttgtacaTCAATCGTCTTCGTCCTTGATCTTC
KO-FK-1	GGTAACTATCGTCTTGAGTCCAAC
KO-FK-2	GTTGGACTCAAGACGATAGTTACC
KO-NLS-1	AAGCCGACGGCGACGACGAGGACAATGCCAG
KO-NLS-2	CCTCGTCGTCGCCGTCGGCTTCGTTGTTC
PYES-EGFP-FK	cttgtacagctcgtccatgc
PYES-FK2	GTACCTAGGATCCAGTGTGGTG
ripBH-1-EGFP	ggacgagctgtacaagATGCGTCATCCCATCCCTTCC
ripBH-2-EGFP	ACTGGATCCTAGGTACCCATGGCCAAGCGGTGCG
ripBI-1-EGFP	ggacgagctgtacaagATGACCACCGTTTCAAGAATGACG
ripBI-2-EGFP	ACTGGATCCTAGGTACGGCTACTGGCGTTAGTTAGCC
ripM-1-EGFP	ggacgagctgtacaagATGAGAGCCGGCCCGATCAC
ripM-2-EGFP	ACTGGATCCTAGGTACGTCAGACCTCCTGCTGTTCG
ripAB-1-EGFP	ggacgagctgtacaagATGAGCCACAGCAAAATCAGGTC
ripAB-2-EGFP	ACTGGATCCTAGGTACTCAATCGTCTTCGTCCTTGATCTTC
